# Supplementary material for: Streamlined, PCR-based testing for pfhrp2- and pfhrp3-negative Plasmodium falciparum
Source: Malar J. 2018 Apr 2;17:137. doi: 10.1186/s12936-018-2287-4 (PMC5879555; doi:10.1186/s12936-018-2287-4)
Supplement: Supplementary file 2 — Additional file 2. FASTA file containing Sanger sequences of amplicons produced by pfhrp2/3 exon 1/2 assays when applied to Dd2 (pfhrp2-negative), HB3 (pfhrp3-negative), and 3D7 (pfhrp2/3-positive) DNA [file 12936_2018_2287_MOESM2_ESM.fas]

>HB3_hrp3exon1/2_300bp
AATATATCATTCAATTATAAAAATACATATAATAATAATATATATATATATATATATATATAT

>HB3_hrp3exon1/2_400bp
CATGTAGATGATGCCCATCATGCTCATCATGTAGCCGATGCCCATCATGCTCATCATGTAGCCGATGCCCATCATGCTCATCATGTAGCCGATGCCCATCATGCTCATCATGTAGCCGATGCCC

>HB3_hrp3exon1/2_800bp
ATAGAAATAAATATATCATTCAATTATAAAAATACATATAATAATAATATATATATATATATATATATATATTTATATATTGTATATATATAAATTTTTTCATTTTTAAATGCTTTTTTATTTTTATATA

>3D7_hrp3exon1/2
CAAATATAAATAAATATAACACTTACTTATAAAAATACATATAATAATATTATATATATATATATATATATATATATATATATATATATATGTACATTTTTACATTTTTAAATGATTTTTCATTTTTATAGAATAACTCCGAATTTAACAATAACTTGTTTAGCAAAAATGCAAAAGGACTTAA

>DD2_hrp2exon1/2
CGTACTTTTGTTAGATAACGTAAGTATTTTAATTGCAAATATAAATAAATATAACACTTACTTATAAAAATACATATAATAATATTATATATATATATATATATATATATATATGTACATTTTTACATTTTTAAATGATTTTTCATTTTTATAGAA

>3D7_hrp2exon1/2
TTGTTAGATAACGTAAGCATTTTAATTGCAAATAGAAATAAATATATCATTCAATTATAAAAATACATATAATAATAATATATATATATATATATATATTTATATATTGTATATATAT
